# Supplementary material for: Symbiotic Bacteria Modulate Lymantria dispar Immunity by Altering Community Proportions after Infection with LdMNPV
Source: Int J Mol Sci. 2023 Jun 2;24(11):9694. doi: 10.3390/ijms24119694 (PMC10254028; doi:10.3390/ijms24119694)
Supplement: Supplementary file 1 [file ijms-24-09694-s001.zip]

Archive with 1 entries (1 files):
- ijms-2407228-supplementary.pdf
